# Supplementary material for: GAMEPLANS: A template for robust digital evidence strategy development
Source: J Forensic Sci. 2024 Nov 7;70(1):369–75. doi: 10.1111/1556-4029.15655 (PMC11693524; doi:10.1111/1556-4029.15655)
Supplement: Supplementary file 1 — Appendix S1. [file JFO-70-369-s001.xlsx]

## Sheet: Case Details
Case Details
Investigation lead	Mary Smith
Police force	Cranfield Uni Police Force
Start date of investigation	26th March 2024
Case Reference	JOHNSTON
Case Details	Summary
Relevant Case Intelligence	Summary
Source of Case Intelligence	Summary
Summary of Grounds for Investigation	Summary
Strategy Authoriser	J Mavrick
Forensic Services Point of Contact	Paul Merry

## Sheet: DES Requirements
		Acknowledgement	Code	Questions to address	Details
G	Grounds for investigation		1	Reliable information exists which gives rise to the need for a digital evidence strategy (DES), and the investigative actions proposed within it (as part of the 'method of investigation' - outlined in 'M')
			2	Any grounds for the investigation are neither speculative or based on conjecture, rather founded upon available objective information which can be evidenced.
			3	The proposed DES is required to pursue a reasonable line of inquiry (RLOI) and details of the RLOI are documented.
			4	The trustworthiness of all information intended to be relied upon for the purposes of informing and justifying the proposed DES has been thoroughly and appropriately evaluated. Information deemed dependable has been distinguished from any information which is considered questionable.
			5	Appropriate investigative hypotheses have been defined for the case circumstances, and these are recorded.
A	Authorisation		6	Authorisation for the proposed investigative actions outlined in (M) has been sought and granted by those in a position to do so, and that need to do so.
			7	A complete and accurate strategy document outlining all investigative processes and underpinning reasoning has been provided to any authorising party(s) so that they understand the remit of any proposed investigative actions in the DES, and their decision to authorise it can be made correctly and in full confidence.
			8	All correct procedures have been followed, and all relevant documentation has been completed as part of seeking authorisation for the DES, and all relevant records of the authorisation processes have been retained and appropriately stored.
			9	Any reasonably foreseeable legal, ethical and professional concerns regarding the legitimacy of any proposed conduct within the DES have been acknowledged and properly addressed, mitigated or managed (and details of how this has been done are recorded).
M	Method of investigation		10	The purpose of the investigation is defined and all proposed investigative actions regarding any digital devices/data have been defined and described in full.
			11	Appropriate expertise has been consulted when determining the proposed list of investigative actions.
			12	The scope of the proposed investigative conduct has been appropriately defined, and it is clear and understood by all those involved in the investigation.
			13	The chosen course of investigative activity takes into account, and is appropriate for the type of offence alleged to have taken place, its severity and the known or reasonably believed circumstances surrounding it.
			14	The impact of any investigative actions upon any victim/defendants has been considered and appropriate steps have been taken to limit unnecessary intrusion, impact or inconvenience.
E	Evaluate of the meaning of any findings		15	Appropriate procedures, support and expertise have been identified to support the process of evaluating the meaning of both any preliminary findings, and results generated from the completion of any analysis of devices and their data. Any original investigative hypotheses will be evaluated against these findings.
			16	Appropriate milestones in the overall investigation have been defined that allow the DES's continued 'fitness for purpose' to be assessed in case strategic changes need to be made.
			17	Appropriate milestones in the overall investigation have been defined that ensure any findings are reviewed in a timely manner.
			18	Consideration of the potential foreseeable impact of any findings has been given and how this may determine future conduct within the investigation
P	Proportionality		19	All investigative actions defined within the DES are considered proportionate to the needs of the inquiry.
			20	Alternative courses of investigative action have been identified, documented, evaluated and ultimately determined unsuitable.
			21	When determining the proposed course of investigative action, all case circumstances have been considered including the severity of the alleged offence, risks posed to both suspects and society, and the potential for further harm to be caused.
L	Logic		22	All investigative actions identified are logical and achievable given current resources, knowledge and expertise.
			23	All investigative actions identified are appropriate for addressing the all identified investigative hypotheses (outlined in (5)).
			24	All investigative actions identified can be conducted in an acceptable time frame.
			25	Any reasonably foreseeable risks to the success of the inquiry have been identified and steps to manage/mitigate them are documented.
A	Agreement		26	The proposed course of investigative conduct has been evaluated and agreed by all involved in the investigation (wider investigative team)?
			27	Any conflicts or disagreements in regard to suggested courses of investigative actions have been documented and steps taken to address these.
N	Necessity		28	Alternative courses of action have been evaluated, and the proposed strategy is considered necessary in order to effectively pursue the intended reasonable lines of inquiry outlined in (G).
			29	All proposed investigative actions can be justified and defended.
S	Scrutiny		30	An audit trail will be maintained, stored appropriately and made available on request.
			31	Details of all key decisions made and any justification that underpins them will be recorded.
			32	Details of all investigative processes undertaken and their outcomes will be recorded by all parties conducting any works.
			33	Accepted good practice in regards to contemporaneous record taking is acknowledged and understood, and will be followed during the course of the investigation.
			34	Any audit trail will maintain sufficient detail to allow an investigative processes to be fully understood, evaluated and repeated if required.
All stages complete
Authorisation Name		Mary Smith
Authorisation Signature		M Smith
Date		26/03/2024
